# Supplementary material for: Transcriptional Activation of Ecdysone-Responsive Genes Requires H3K27 Acetylation at Enhancers
Source: Int J Mol Sci. 2022 Sep 16;23(18):10791. doi: 10.3390/ijms231810791 (PMC9502983; doi:10.3390/ijms231810791)
Supplement: Supplementary file 1 [file ijms-23-10791-s001.zip]

Archive with 12 entries (11 files):
- ijms-1879961-supplementary/
- ijms-1879961-supplementary/ijms-1879961-supplementary.pdf
- ijms-1879961-supplementary/Supplementary Figure S1.pdf
- ijms-1879961-supplementary/Supplementary Figure S2.pdf
- ijms-1879961-supplementary/Supplementary Figure S3.pdf
- ijms-1879961-supplementary/Supplementary Figure S4.pdf
- ijms-1879961-supplementary/Supplementary Figure S5.pdf
- ijms-1879961-supplementary/Supplementary Figure S6.pdf
- ijms-1879961-supplementary/Supplementary Figure S7.pdf
- ijms-1879961-supplementary/Supplementary Table S1.xlsx
- ijms-1879961-supplementary/Supplementary Table S2.xlsx
- ijms-1879961-supplementary/Supplementary Table S3.xlsx
