# Supplementary material for: Transcriptional Activation of Ecdysone-Responsive Genes Requires H3K27 Acetylation at Enhancers
Source: Int J Mol Sci. 2022 Sep 16;23(18):10791. doi: 10.3390/ijms231810791 (PMC9502983; doi:10.3390/ijms231810791)
Supplement: Supplementary file 1 [file ijms-23-10791-s001.zip › ijms-1879961-supplementary/Supplementary Table S1.xlsx]

## Sheet: Table S3
Supplementary Table 1: Different classes of enhancers
chr	start	end	class
chr1	125115	126615	Other
chr1	317199	318699	Other
chr1	851351	852851	Other
chr1	1330689	1332189	Dec_H3K27ac
chr1	1434655	1436155	Other
chr1	1734133	1735633	Other
chr1	1771219	1772719	Other
chr1	1890078	1891578	Other
chr1	1943507	1945007	Other
chr1	1960009	1961509	Dec_H3K27ac
chr1	1966352	1967852	Other
chr1	1970980	1972480	Other
chr1	1973088	1974588	Other
chr1	1975847	1977347	Other
chr1	1989416	1990916	Dec_H3K27ac
chr1	2001569	2003069	Other
chr1	2095249	2096749	Other
chr1	2205257	2206757	Inc_H3K27ac
chr1	2209467	2210967	Other
chr1	2210561	2212061	Other
chr1	2212442	2213942	Other
chr1	2223204	2224704	Other
chr1	2245529	2247029	Other
chr1	2249253	2250753	Other
chr1	2255986	2257486	Other
chr1	2291327	2292827	Other
chr1	2345507	2347007	Other
chr1	2361392	2362892	Other
chr1	2366293	2367793	Other
chr1	2532744	2534244	Other
chr1	2544844	2546344	Other
chr1	2551456	2552956	Inc_H3K27ac
chr1	2569875	2571375	Inc_H3K27ac
chr1	2585352	2586852	Other
chr1	2600258	2601758	Other
chr1	2647656	2649156	Other
chr1	2729666	2731166	Other
chr1	2740366	2741866	Other
chr1	2747862	2749362	Other
chr1	2765288	2766788	Dec_H3K27ac
chr1	2767946	2769446	Other
chr1	2827479	2828979	Inc_H3K27ac
chr1	2883435	2884935	Other
chr1	2952553	2954053	Other
chr1	2957964	2959464	Other
chr1	2960547	2962047	Inc_H3K27ac
chr1	2970885	2972385	Other
chr1	3049218	3050718	Other
chr1	3051060	3052560	Other
chr1	3070546	3072046	Other
chr1	3129345	3130845	Other
chr1	3265387	3266887	Other
chr1	3276801	3278301	Inc_H3K27ac
chr1	3289440	3290940	Other
chr1	3322189	3323689	Other
chr1	3358944	3360444	Other
chr1	3465540	3467040	Other
chr1	3787993	3789493	Other
chr1	3885810	3887310	Other
chr1	3911351	3912851	Other
chr1	3944342	3945842	Other
chr1	3951827	3953327	Inc_H3K27ac
chr1	3960927	3962427	Dec_H3K27ac
chr1	3975776	3977276	Other
chr1	4007011	4008511	Other
chr1	4009673	4011173	Other
chr1	4037288	4038788	Other
chr1	4040386	4041886	Inc_H3K27ac
chr1	4144844	4146344	Other
chr1	4282244	4283744	Other
chr1	4652426	4653926	Other
chr1	4657379	4658879	Other
chr1	4662230	4663730	Other
chr1	4678422	4679922	Other
chr1	4685331	4686831	Other
chr1	4777179	4778679	Dec_H3K27ac
chr1	4937007	4938507	Inc_H3K27ac
chr1	4946135	4947635	Inc_H3K27ac
chr1	4949412	4950912	Inc_H3K27ac
chr1	4958818	4960318	Other
chr1	4969911	4971411	Other
chr1	5029772	5031272	Other
chr1	5033317	5034817	Other
chr1	5787782	5789282	Other
chr1	5814136	5815636	Inc_H3K27ac
chr1	5867756	5869256	Other
chr1	5914361	5915861	Other
chr1	6041113	6042613	Other
chr1	6064753	6066253	Other
chr1	6067855	6069355	Other
chr1	6123603	6125103	Other
chr1	6497078	6498578	Other
chr1	6504245	6505745	Other
chr1	6635034	6636534	Inc_H3K27ac
chr1	7293515	7295015	Other
chr1	7317697	7319197	Other
chr1	7374781	7376281	Other
chr1	7545012	7546512	Other
chr1	7614330	7615830	Other
chr1	7677991	7679491	Other
chr1	7684482	7685982	Other
chr1	7699918	7701418	Other
chr1	7747109	7748609	Other
chr1	7797387	7798887	Other
chr1	8511885	8513385	Other
chr1	8540006	8541506	Other
chr1	8843867	8845367	Other
chr1	8846266	8847766	Other
chr1	8849318	8850818	Other
chr1	8854917	8856417	Other
chr1	8858664	8860164	Other
chr1	8982547	8984047	Other
chr1	9057090	9058590	Other
chr1	9086097	9087597	Inc_H3K27ac
chr1	9089322	9090822	Inc_H3K27ac
chr1	9090736	9092236	Inc_H3K27ac
chr1	9124530	9126030	Inc_H3K27ac
chr1	9228446	9229946	Other
chr1	9248847	9250347	Other
chr1	9251931	9253431	Other
chr1	9263078	9264578	Other
chr1	9265905	9267405	Other
chr1	9300349	9301849	Other
chr1	9367729	9369229	Other
chr1	9378425	9379925	Other
chr1	9380848	9382348	Other
chr1	9411357	9412857	Other
chr1	9425600	9427100	Other
chr1	9824418	9825918	Other
chr1	9826555	9828055	Inc_H3K27ac
chr1	9831133	9832633	Other
chr1	9850296	9851796	Other
chr1	9936908	9938408	Other
chr1	9968434	9969934	Other
chr1	9996715	9998215	Other
chr1	10010735	10012235	Other
chr1	10281941	10283441	Inc_H3K27ac
chr1	10291565	10293065	Other
chr1	10432381	10433881	Other
chr1	10442066	10443566	Other
chr1	10465607	10467107	Other
chr1	10473699	10475199	Dec_H3K27ac
chr1	10589439	10590939	Other
chr1	10675523	10677023	Inc_H3K27ac
chr1	10680175	10681675	Other
chr1	10681765	10683265	Other
chr1	10693155	10694655	Other
chr1	10694870	10696370	Other
chr1	10700365	10701865	Inc_H3K27ac
chr1	10779927	10781427	Other
chr1	10790760	10792260	Other
chr1	10792873	10794373	Other
chr1	10794442	10795942	Other
chr1	10851537	10853037	Other
chr1	10860258	10861758	Other
chr1	10937004	10938504	Other
chr1	10939377	10940877	Other
chr1	11429380	11430880	Inc_H3K27ac
chr1	11440282	11441782	Other
chr1	11441867	11443367	Other
chr1	11448960	11450460	Other
chr1	11461974	11463474	Inc_H3K27ac
chr1	11467449	11468949	Other
chr1	11488991	11490491	Other
chr1	11582605	11584105	Other
chr1	11590826	11592326	Other
chr1	11647182	11648682	Inc_H3K27ac
chr1	11708030	11709530	Dec_H3K27ac
chr1	11718523	11720023	Other
chr1	11728441	11729941	Other
chr1	11744969	11746469	Dec_H3K27ac
chr1	11818373	11819873	Other
chr1	11840155	11841655	Other
chr1	11843552	11845052	Other
chr1	11845752	11847252	Other
chr1	11871824	11873324	Other
chr1	12028719	12030219	Other
chr1	12036033	12037533	Other
chr1	12128608	12130108	Other
chr1	12271864	12273364	Other
chr1	12274675	12276175	Other
chr1	12280699	12282199	Other
chr1	12319251	12320751	Other
chr1	12416968	12418468	Inc_H3K27ac
chr1	12420969	12422469	Other
chr1	12661355	12662855	Inc_H3K27ac
chr1	12716016	12717516	Other
chr1	12938097	12939597	Other
chr1	13011045	13012545	Other
chr1	13249194	13250694	Other
chr1	13256608	13258108	Inc_H3K27ac
chr1	13264070	13265570	Other
chr1	13330486	13331986	Inc_H3K27ac
chr1	13344429	13345929	Inc_H3K27ac
chr1	13350165	13351665	Inc_H3K27ac
chr1	13356423	13357923	Inc_H3K27ac
chr1	13514453	13515953	Other
chr1	13516900	13518400	Other
chr1	13526776	13528276	Other
chr1	14178419	14179919	Dec_H3K27ac
chr1	14212616	14214116	Other
chr1	14493013	14494513	Other
chr1	15278031	15279531	Other
chr1	15279385	15280885	Other
chr1	15378479	15379979	Inc_H3K27ac
chr1	15383229	15384729	Inc_H3K27ac
chr1	15478638	15480138	Other
chr1	15491038	15492538	Other
chr1	15537122	15538622	Other
chr1	15546504	15548004	Inc_H3K27ac
chr1	15576547	15578047	Other
chr1	15592527	15594027	Other
chr1	15603622	15605122	Other
chr1	15697538	15699038	Other
chr1	15848097	15849597	Other
chr1	15943052	15944552	Other
chr1	16006992	16008492	Other
chr1	16008262	16009762	Other
chr1	16048276	16049776	Other
chr1	16055474	16056974	Other
chr1	16131983	16133483	Other
chr1	16208717	16210217	Other
chr1	16273644	16275144	Dec_H3K27ac
chr1	16277275	16278775	Dec_H3K27ac
chr1	16279375	16280875	Other
chr1	16282869	16284369	Other
chr1	16283295	16284795	Other
chr1	16302278	16303778	Other
chr1	16328847	16330347	Other
chr1	16337149	16338649	Other
chr1	16341194	16342694	Other
chr1	16400287	16401787	Other
chr1	16469392	16470892	Other
chr1	16576632	16578132	Other
chr1	16623300	16624800	Other
chr1	16676003	16677503	Dec_H3K27ac
chr1	16678543	16680043	Dec_H3K27ac
chr1	16794088	16795588	Other
chr1	17007802	17009302	Other
chr1	17025198	17026698	Other
chr1	17050378	17051878	Dec_H3K27ac
chr1	17064436	17065936	Other
chr1	17077135	17078635	Other
chr1	17124808	17126308	Inc_H3K27ac
chr1	17184930	17186430	Other
chr1	17268305	17269805	Other
chr1	17281925	17283425	Other
chr1	17285621	17287121	Inc_H3K27ac
chr1	17288779	17290279	Other
chr1	17302791	17304291	Other
chr1	17304737	17306237	Other
chr1	17314013	17315513	Inc_H3K27ac
chr1	17332202	17333702	Inc_H3K27ac
chr1	17335364	17336864	Other
chr1	17343371	17344871	Other
chr1	17368935	17370435	Other
chr1	17486106	17487606	Other
chr1	17491418	17492918	Other
chr1	17588912	17590412	Other
chr1	17778522	17780022	Dec_H3K27ac
chr1	18059495	18060995	Other
chr1	18317713	18319213	Other
chr1	18413091	18414591	Other
chr1	18588509	18590009	Inc_H3K27ac
chr1	18598506	18600006	Other
chr1	18647778	18649278	Other
chr1	19071585	19073085	Other
chr1	19170810	19172310	Other
chr1	19208116	19209616	Other
chr1	19218313	19219813	Other
chr1	19269886	19271386	Other
chr1	19278329	19279829	Other
chr1	19312000	19313500	Other
chr1	19598789	19600289	Other
chr1	21243872	21245372	Inc_H3K27ac
chr1	21359396	21360896	Inc_H3K27ac
chr1	21378175	21379675	Inc_H3K27ac
chr1	21381534	21383034	Other
chr1	21607165	21608665	Other
chr1	22076757	22078257	Other
chr1	22080037	22081537	Dec_H3K27ac
chr1	22206319	22207819	Dec_H3K27ac
chr10	53466	54966	Other
chr10	81543	83043	Other
chr10	86776	88276	Inc_H3K27ac
chr10	111910	113410	Other
chr10	118241	119741	Other
chr10	123135	124635	Other
chr10	156550	158050	Dec_H3K27ac
chr10	464802	466302	Other
chr10	571448	572948	Other
chr10	600363	601863	Other
chr10	628766	630266	Other
chr10	633087	634587	Other
chr10	684371	685871	Other
chr10	1075399	1076899	Other
chr10	1080692	1082192	Other
chr10	1157412	1158912	Other
chr10	1329654	1331154	Inc_H3K27ac
chr10	1334915	1336415	Inc_H3K27ac
chr10	1338027	1339527	Other
chr10	1356126	1357626	Other
chr10	1366232	1367732	Other
chr10	1421959	1423459	Inc_H3K27ac
chr10	1440975	1442475	Other
chr10	1447534	1449034	Other
chr10	1453164	1454664	Other
chr10	1653004	1654504	Dec_H3K27ac
chr10	1671912	1673412	Other
chr10	1749851	1751351	Other
chr10	1761974	1763474	Other
chr10	1772336	1773836	Dec_H3K27ac
chr10	1787187	1788687	Other
chr10	1791487	1792987	Inc_H3K27ac
chr10	1849714	1851214	Other
chr10	1881518	1883018	Other
chr10	1907009	1908509	Other
chr10	1966933	1968433	Other
chr10	1998676	2000176	Other
chr10	2102322	2103822	Other
chr10	2116871	2118371	Other
chr10	2126003	2127503	Other
chr10	2146310	2147810	Other
chr10	2148928	2150428	Other
chr10	2178791	2180291	Other
chr10	2182496	2183996	Dec_H3K27ac
chr10	2342383	2343883	Other
chr10	2348715	2350215	Dec_H3K27ac
chr10	2614675	2616175	Other
chr10	2687993	2689493	Other
chr10	2713442	2714942	Other
chr10	2737024	2738524	Other
chr10	2794240	2795740	Inc_H3K27ac
chr10	2846831	2848331	Other
chr10	2851748	2853248	Other
chr10	2858599	2860099	Inc_H3K27ac
chr10	2866006	2867506	Other
chr10	2963794	2965294	Other
chr10	3031443	3032943	Other
chr10	3199242	3200742	Other
chr10	3261237	3262737	Other
chr10	3538874	3540374	Other
chr10	3601928	3603428	Inc_H3K27ac
chr10	3648349	3649849	Other
chr10	3682029	3683529	Other
chr10	3893409	3894909	Other
chr10	3959746	3961246	Inc_H3K27ac
chr10	3966146	3967646	Other
chr10	3970582	3972082	Other
chr10	4011191	4012691	Other
chr10	4078827	4080327	Other
chr10	4095201	4096701	Other
chr10	4115052	4116552	Inc_H3K27ac
chr10	4180648	4182148	Other
chr10	4208999	4210499	Other
chr10	4267875	4269375	Other
chr10	4277654	4279154	Other
chr10	4316083	4317583	Other
chr10	4318330	4319830	Other
chr10	4321155	4322655	Other
chr10	4362776	4364276	Other
chr10	4602417	4603917	Other
chr10	4706994	4708494	Other
chr10	4787238	4788738	Other
chr10	4798117	4799617	Other
chr10	4812825	4814325	Other
chr10	4861382	4862882	Other
chr10	4866807	4868307	Other
chr10	4952163	4953663	Other
chr10	4966222	4967722	Other
chr10	4973506	4975006	Other
chr10	4999739	5001239	Other
chr10	5005427	5006927	Other
chr10	5013426	5014926	Other
chr10	5026496	5027996	Other
chr10	5062746	5064246	Other
chr10	5073449	5074949	Other
chr10	5083224	5084724	Other
chr10	5103515	5105015	Other
chr10	5152428	5153928	Other
chr10	5192319	5193819	Other
chr10	5232657	5234157	Other
chr10	5262296	5263796	Other
chr10	5268490	5269990	Other
chr10	5276666	5278166	Other
chr10	5581023	5582523	Other
chr10	5614644	5616144	Other
chr10	5736255	5737755	Other
chr10	5742523	5744023	Inc_H3K27ac
chr10	5752052	5753552	Inc_H3K27ac
chr10	5763083	5764583	Inc_H3K27ac
chr10	5778362	5779862	Inc_H3K27ac
chr10	5780171	5781671	Inc_H3K27ac
chr10	5800808	5802308	Other
chr10	5804886	5806386	Other
chr10	5867855	5869355	Other
chr10	5912888	5914388	Other
chr10	5943092	5944592	Inc_H3K27ac
chr10	5956735	5958235	Dec_H3K27ac
chr10	5978345	5979845	Other
chr10	5981102	5982602	Inc_H3K27ac
chr10	5988248	5989748	Other
chr10	6001107	6002607	Other
chr10	6003259	6004759	Other
chr10	6049095	6050595	Other
chr10	6056763	6058263	Other
chr10	6073127	6074627	Other
chr10	6104592	6106092	Other
chr10	6108265	6109765	Inc_H3K27ac
chr10	6112093	6113593	Other
chr10	6119650	6121150	Other
chr10	6149570	6151070	Other
chr10	6166253	6167753	Other
chr10	6169131	6170631	Other
chr10	6176666	6178166	Other
chr10	6200468	6201968	Other
chr10	6201245	6202745	Other
chr10	6204921	6206421	Other
chr10	6247605	6249105	Other
chr10	6422146	6423646	Other
chr10	6472524	6474024	Dec_H3K27ac
chr10	6524085	6525585	Dec_H3K27ac
chr10	6555371	6556871	Other
chr10	6569339	6570839	Other
chr10	6575581	6577081	Other
chr10	6581340	6582840	Other
chr10	6585889	6587389	Other
chr10	6589884	6591384	Inc_H3K27ac
chr10	6615699	6617199	Other
chr10	6631824	6633324	Inc_H3K27ac
chr10	6639677	6641177	Other
chr10	6644854	6646354	Other
chr10	6648595	6650095	Other
chr10	6693559	6695059	Other
chr10	6696985	6698485	Inc_H3K27ac
chr10	6732222	6733722	Inc_H3K27ac
chr10	6739491	6740991	Inc_H3K27ac
chr10	6744029	6745529	Other
chr10	6749794	6751294	Inc_H3K27ac
chr10	6753452	6754952	Inc_H3K27ac
chr10	6783360	6784860	Other
chr10	6794080	6795580	Other
chr10	6796246	6797746	Other
chr10	6814727	6816227	Other
chr10	6821936	6823436	Other
chr10	6880451	6881951	Inc_H3K27ac
chr10	6887385	6888885	Other
chr10	6894751	6896251	Other
chr10	6910280	6911780	Other
chr10	6924591	6926091	Other
chr10	6928780	6930280	Other
chr10	6942833	6944333	Inc_H3K27ac
chr10	6946498	6947998	Other
chr10	6949256	6950756	Other
chr10	6957310	6958810	Other
chr10	7236483	7237983	Other
chr10	7244210	7245710	Other
chr10	7271944	7273444	Other
chr10	7301300	7302800	Other
chr10	7874548	7876048	Other
chr10	8458125	8459625	Dec_H3K27ac
chr10	8462226	8463726	Dec_H3K27ac
chr10	8465069	8466569	Dec_H3K27ac
chr10	8469234	8470734	Dec_H3K27ac
chr10	8475682	8477182	Inc_H3K27ac
chr10	8483591	8485091	Inc_H3K27ac
chr10	8489605	8491105	Inc_H3K27ac
chr10	8495621	8497121	Inc_H3K27ac
chr10	8502350	8503850	Other
chr10	8510839	8512339	Other
chr10	8513812	8515312	Inc_H3K27ac
chr10	8523370	8524870	Inc_H3K27ac
chr10	8549238	8550738	Inc_H3K27ac
chr10	8553387	8554887	Other
chr10	8557762	8559262	Inc_H3K27ac
chr10	8565123	8566623	Inc_H3K27ac
chr10	8595332	8596832	Dec_H3K27ac
chr10	8599228	8600728	Dec_H3K27ac
chr10	8607988	8609488	Other
chr10	8612663	8614163	Other
chr10	8617795	8619295	Dec_H3K27ac
chr10	8637732	8639232	Inc_H3K27ac
chr10	8677785	8679285	Other
chr10	8752218	8753718	Inc_H3K27ac
chr10	8895045	8896545	Other
chr10	8913588	8915088	Other
chr10	8971874	8973374	Other
chr10	8999106	9000606	Other
chr10	9006730	9008230	Other
chr10	9113834	9115334	Other
chr10	9116371	9117871	Other
chr10	9126790	9128290	Other
chr10	9290245	9291745	Other
chr10	9297244	9298744	Other
chr10	9298761	9300261	Other
chr10	9322671	9324171	Other
chr10	9520068	9521568	Other
chr10	9524339	9525839	Other
chr10	9538075	9539575	Dec_H3K27ac
chr10	9599500	9601000	Other
chr10	9603627	9605127	Other
chr10	9612610	9614110	Other
chr10	9625547	9627047	Other
chr10	9633908	9635408	Inc_H3K27ac
chr10	9647436	9648936	Other
chr10	9677196	9678696	Other
chr10	9724614	9726114	Other
chr10	9759955	9761455	Other
chr10	9834461	9835961	Other
chr10	9879571	9881071	Other
chr10	9885753	9887253	Other
chr10	9932409	9933909	Inc_H3K27ac
chr10	9977286	9978786	Other
chr10	9991153	9992653	Other
chr10	9992927	9994427	Other
chr10	10011226	10012726	Other
chr10	10169213	10170713	Other
chr10	10192397	10193897	Dec_H3K27ac
chr10	10247179	10248679	Other
chr10	10327955	10329455	Other
chr10	10330904	10332404	Other
chr10	10335100	10336600	Other
chr10	10342336	10343836	Other
chr10	10376810	10378310	Other
chr10	10905519	10907019	Other
chr10	11102035	11103535	Other
chr10	11103329	11104829	Other
chr10	11139579	11141079	Other
chr10	11145767	11147267	Other
chr10	11157229	11158729	Inc_H3K27ac
chr10	11178305	11179805	Inc_H3K27ac
chr10	11330410	11331910	Other
chr10	11348481	11349981	Other
chr10	11353333	11354833	Other
chr10	11373478	11374978	Other
chr10	11428951	11430451	Other
chr10	11447119	11448619	Other
chr10	11459891	11461391	Inc_H3K27ac
chr10	11472128	11473628	Inc_H3K27ac
chr10	11476569	11478069	Inc_H3K27ac
chr10	11492836	11494336	Inc_H3K27ac
chr10	11526350	11527850	Other
chr10	11557612	11559112	Dec_H3K27ac
chr10	11565946	11567446	Dec_H3K27ac
chr10	11569436	11570936	Dec_H3K27ac
chr10	11571877	11573377	Dec_H3K27ac
chr10	11575363	11576863	Inc_H3K27ac
chr10	11595543	11597043	Inc_H3K27ac
chr10	11598526	11600026	Inc_H3K27ac
chr10	11636263	11637763	Other
chr10	11664665	11666165	Other
chr10	11698656	11700156	Other
chr10	11715107	11716607	Inc_H3K27ac
chr10	11756455	11757955	Other
chr10	11800973	11802473	Inc_H3K27ac
chr10	11840447	11841947	Other
chr10	11917932	11919432	Other
chr10	11949110	11950610	Other
chr10	12014799	12016299	Other
chr10	12016808	12018308	Other
chr10	12022761	12024261	Other
chr10	12107540	12109040	Other
chr10	12175238	12176738	Other
chr10	12281444	12282944	Other
chr10	12327606	12329106	Other
chr10	12456186	12457686	Other
chr10	12466145	12467645	Other
chr10	12592614	12594114	Other
chr10	12599001	12600501	Other
chr10	12756716	12758216	Other
chr10	12778223	12779723	Other
chr10	12791529	12793029	Other
chr10	12833870	12835370	Other
chr10	12838093	12839593	Other
chr10	12843329	12844829	Other
chr10	12846367	12847867	Other
chr10	12849919	12851419	Other
chr10	12879758	12881258	Inc_H3K27ac
chr10	12892192	12893692	Other
chr10	12900990	12902490	Other
chr10	12907844	12909344	Dec_H3K27ac
chr10	12910049	12911549	Other
chr10	12933455	12934955	Other
chr10	12937323	12938823	Other
chr10	12952512	12954012	Other
chr10	12961926	12963426	Inc_H3K27ac
chr10	13003003	13004503	Other
chr10	13012619	13014119	Other
chr10	13018850	13020350	Other
chr10	13039112	13040612	Other
chr10	13048533	13050033	Other
chr10	13051767	13053267	Other
chr10	13066725	13068225	Other
chr10	13068914	13070414	Other
chr10	13078073	13079573	Other
chr10	13080645	13082145	Other
chr10	13097531	13099031	Dec_H3K27ac
chr10	13102689	13104189	Other
chr10	13112857	13114357	Other
chr10	13157123	13158623	Other
chr10	13173216	13174716	Other
chr10	13197583	13199083	Other
chr10	13205988	13207488	Other
chr10	13542196	13543696	Dec_H3K27ac
chr10	13544453	13545953	Other
chr10	13714953	13716453	Other
chr10	13743612	13745112	Other
chr10	13753756	13755256	Other
chr10	13779864	13781364	Other
chr10	13785177	13786677	Other
chr10	13788122	13789622	Other
chr10	13865957	13867457	Dec_H3K27ac
chr10	13979689	13981189	Other
chr10	14017611	14019111	Other
chr10	14055865	14057365	Other
chr10	14095779	14097279	Other
chr10	14102635	14104135	Other
chr10	14765749	14767249	Other
chr10	14772097	14773597	Other
chr10	14861343	14862843	Other
chr10	15173831	15175331	Other
chr10	15290127	15291627	Inc_H3K27ac
chr10	15294020	15295520	Other
chr10	15298790	15300290	Other
chr10	15319105	15320605	Other
chr10	15330758	15332258	Other
chr10	15339689	15341189	Other
chr10	15366963	15368463	Other
chr10	15369604	15371104	Other
chr10	15372325	15373825	Other
chr10	15429851	15431351	Inc_H3K27ac
chr10	15439399	15440899	Other
chr10	15525198	15526698	Other
chr10	15529002	15530502	Dec_H3K27ac
chr10	15533771	15535271	Other
chr10	15567491	15568991	Other
chr10	15571847	15573347	Other
chr10	15577943	15579443	Other
chr10	15589541	15591041	Inc_H3K27ac
chr10	15591584	15593084	Inc_H3K27ac
chr10	15593229	15594729	Inc_H3K27ac
chr10	15612285	15613785	Other
chr10	15641916	15643416	Other
chr10	15760851	15762351	Other
chr10	15775463	15776963	Other
chr10	16172946	16174446	Other
chr10	16201985	16203485	Other
chr10	16213005	16214505	Other
chr10	16228304	16229804	Other
chr10	16234671	16236171	Other
chr10	16280576	16282076	Dec_H3K27ac
chr10	16301253	16302753	Other
chr10	16563246	16564746	Other
chr10	16650468	16651968	Other
chr10	16817364	16818864	Other
chr10	16826241	16827741	Other
chr10	16903583	16905083	Inc_H3K27ac
chr10	16942815	16944315	Other
chr10	17076642	17078142	Inc_H3K27ac
chr10	17078694	17080194	Inc_H3K27ac
chr10	17114142	17115642	Dec_H3K27ac
chr10	17118135	17119635	Other
chr10	17200588	17202088	Other
chr10	17210671	17212171	Other
chr10	17230100	17231600	Other
chr10	17354264	17355764	Other
chr10	17408470	17409970	Other
chr10	17422825	17424325	Other
chr10	17423338	17424838	Other
chr10	17448224	17449724	Other
chr10	17520301	17521801	Dec_H3K27ac
chr10	17636333	17637833	Inc_H3K27ac
chr10	17644199	17645699	Other
chr10	17944922	17946422	Other
chr10	18367053	18368553	Other
chr10	18541598	18543098	Other
chr10	18567321	18568821	Other
chr10	18741620	18743120	Dec_H3K27ac
chr10	18817014	18818514	Other
chr10	19199734	19201234	Other
chr11	38751	40251	Other
chr11	111632	113132	Other
chr11	117550	119050	Dec_H3K27ac
chr11	165039	166539	Other
chr11	415546	417046	Other
chr11	551315	552815	Other
chr11	558327	559827	Other
chr11	693198	694698	Other
chr11	933674	935174	Other
chr11	943062	944562	Other
chr11	950953	952453	Other
chr11	966872	968372	Other
chr11	1028003	1029503	Other
chr11	1055935	1057435	Other
chr11	1057987	1059487	Other
chr11	1152566	1154066	Other
chr11	1270659	1272159	Other
chr11	1282821	1284321	Other
chr11	1285859	1287359	Other
chr11	1319117	1320617	Dec_H3K27ac
chr11	1404225	1405725	Other
chr11	1410575	1412075	Other
chr11	1516427	1517927	Other
chr11	1518277	1519777	Other
chr11	1618870	1620370	Other
chr11	1636865	1638365	Inc_H3K27ac
chr11	1650912	1652412	Inc_H3K27ac
chr11	1687958	1689458	Other
chr11	1736983	1738483	Dec_H3K27ac
chr11	1739688	1741188	Other
chr11	1743888	1745388	Other
chr11	1796463	1797963	Other
chr11	1822639	1824139	Other
chr11	1844758	1846258	Other
chr11	1890867	1892367	Other
chr11	1921457	1922957	Other
chr11	1991317	1992817	Other
chr11	2145189	2146689	Other
chr11	2279612	2281112	Inc_H3K27ac
chr11	2297876	2299376	Other
chr11	2301599	2303099	Other
chr11	2345981	2347481	Dec_H3K27ac
chr11	2358320	2359820	Other
chr11	2364523	2366023	Other
chr11	2389121	2390621	Other
chr11	2410341	2411841	Other
chr11	2487114	2488614	Other
chr11	2503294	2504794	Dec_H3K27ac
chr11	2510749	2512249	Other
chr11	2521240	2522740	Dec_H3K27ac
chr11	2538076	2539576	Other
chr11	2745989	2747489	Other
chr11	2779944	2781444	Other
chr11	2787864	2789364	Other
chr11	2794972	2796472	Other
chr11	2796746	2798246	Inc_H3K27ac
chr11	2800097	2801597	Other
chr11	2846849	2848349	Other
chr11	2861903	2863403	Other
chr11	2894614	2896114	Other
chr11	2913986	2915486	Other
chr11	2939825	2941325	Other
chr11	3062743	3064243	Other
chr11	3069816	3071316	Other
chr11	3073008	3074508	Other
chr11	3079490	3080990	Other
chr11	3083393	3084893	Other
chr11	3086131	3087631	Other
chr11	3097257	3098757	Dec_H3K27ac
chr11	3101372	3102872	Other
chr11	3174915	3176415	Other
chr11	3229200	3230700	Inc_H3K27ac
chr11	3230900	3232400	Other
chr11	3234620	3236120	Other
chr11	3236624	3238124	Inc_H3K27ac
chr11	3336409	3337909	Inc_H3K27ac
chr11	3350436	3351936	Other
chr11	3354633	3356133	Inc_H3K27ac
chr11	3381475	3382975	Other
chr11	3398738	3400238	Other
chr11	3508137	3509637	Other
chr11	3570397	3571897	Other
chr11	3589117	3590617	Other
chr11	3594555	3596055	Other
chr11	3658138	3659638	Other
chr11	3863971	3865471	Other
chr11	3911200	3912700	Other
chr11	3913028	3914528	Dec_H3K27ac
chr11	3948305	3949805	Other
chr11	3989675	3991175	Other
chr11	4031192	4032692	Other
chr11	4078560	4080060	Other
chr11	4081408	4082908	Other
chr11	4266732	4268232	Other
chr11	4271090	4272590	Other
chr11	4275078	4276578	Other
chr11	4986657	4988157	Other
chr11	5003302	5004802	Other
chr11	5046599	5048099	Other
chr11	5106609	5108109	Other
chr11	5198325	5199825	Other
chr11	5208268	5209768	Other
chr11	5232317	5233817	Other
chr11	5249540	5251040	Other
chr11	5288957	5290457	Other
chr11	5291560	5293060	Other
chr11	5299967	5301467	Other
chr11	5302652	5304152	Other
chr11	5303097	5304597	Other
chr11	5310883	5312383	Other
chr11	5319473	5320973	Other
chr11	5323605	5325105	Dec_H3K27ac
chr11	5334789	5336289	Other
chr11	5374851	5376351	Other
chr11	5394841	5396341	Other
chr11	5418810	5420310	Other
chr11	5430148	5431648	Other
chr11	5431899	5433399	Other
chr11	5443086	5444586	Other
chr11	5446081	5447581	Other
chr11	5448933	5450433	Other
chr11	5509364	5510864	Other
chr11	5767829	5769329	Other
chr11	5776265	5777765	Other
chr11	5836177	5837677	Other
chr11	5873359	5874859	Other
chr11	5874996	5876496	Other
chr11	5877671	5879171	Other
chr11	5884348	5885848	Other
chr11	5907557	5909057	Other
chr11	5957204	5958704	Other
chr11	5970572	5972072	Other
chr11	5972986	5974486	Other
chr11	5974803	5976303	Other
chr11	5978320	5979820	Dec_H3K27ac
chr11	5981729	5983229	Other
chr11	5990015	5991515	Other
chr11	6014041	6015541	Other
chr11	6030054	6031554	Inc_H3K27ac
chr11	6073118	6074618	Other
chr11	6078568	6080068	Inc_H3K27ac
chr11	6080995	6082495	Inc_H3K27ac
chr11	6125007	6126507	Other
chr11	6259302	6260802	Other
chr11	6289412	6290912	Other
chr11	6308410	6309910	Other
chr11	6323092	6324592	Other
chr11	6424088	6425588	Other
chr11	6487917	6489417	Other
chr11	6601808	6603308	Other
chr11	6603882	6605382	Other
chr11	6627968	6629468	Other
chr11	6631138	6632638	Other
chr11	6673483	6674983	Other
chr11	6731581	6733081	Other
chr11	6734832	6736332	Other
chr11	6751710	6753210	Inc_H3K27ac
chr11	6801873	6803373	Other
chr11	6875490	6876990	Other
chr11	7155807	7157307	Other
chr11	7188563	7190063	Other
chr11	7203003	7204503	Other
chr11	7205946	7207446	Other
chr11	7718471	7719971	Other
chr11	7814979	7816479	Other
chr11	7820297	7821797	Other
chr11	7857873	7859373	Other
chr11	7863711	7865211	Other
chr11	7884759	7886259	Inc_H3K27ac
chr11	7912974	7914474	Other
chr11	7915514	7917014	Other
chr11	7918709	7920209	Other
chr11	7923309	7924809	Other
chr11	8237394	8238894	Other
chr11	8359870	8361370	Other
chr11	8375778	8377278	Other
chr11	8377733	8379233	Other
chr11	8382693	8384193	Other
chr11	8397144	8398644	Other
chr11	8399476	8400976	Other
chr11	8400706	8402206	Other
chr11	8404863	8406363	Other
chr11	8411315	8412815	Other
chr11	8427689	8429189	Other
chr11	8432159	8433659	Other
chr11	8593481	8594981	Other
chr11	8647183	8648683	Other
chr11	8703736	8705236	Other
chr11	8760752	8762252	Other
chr11	8888266	8889766	Other
chr11	8894234	8895734	Other
chr11	8959428	8960928	Other
chr11	9000628	9002128	Other
chr11	9003921	9005421	Other
chr11	9008785	9010285	Other
chr11	9024290	9025790	Other
chr11	9027267	9028767	Inc_H3K27ac
chr11	9035650	9037150	Other
chr11	9099762	9101262	Inc_H3K27ac
chr11	9177016	9178516	Inc_H3K27ac
chr11	9183268	9184768	Other
chr11	9356456	9357956	Other
chr11	9358836	9360336	Other
chr11	9373889	9375389	Other
chr11	9389202	9390702	Other
chr11	9395253	9396753	Other
chr11	9397948	9399448	Other
chr11	9423818	9425318	Dec_H3K27ac
chr11	9426216	9427716	Other
chr11	9431119	9432619	Other
chr11	9489974	9491474	Other
chr11	9562256	9563756	Other
chr11	9565979	9567479	Other
chr11	9588335	9589835	Other
chr11	9614405	9615905	Other
chr11	9627651	9629151	Other
chr11	9632324	9633824	Other
chr11	9637156	9638656	Other
chr11	9639409	9640909	Inc_H3K27ac
chr11	9641137	9642637	Other
chr11	9717921	9719421	Other
chr11	9725381	9726881	Other
chr11	9733426	9734926	Other
chr11	9739926	9741426	Other
chr11	9754066	9755566	Inc_H3K27ac
chr11	9760194	9761694	Dec_H3K27ac
chr11	9802218	9803718	Inc_H3K27ac
chr11	9878146	9879646	Other
chr11	9890405	9891905	Other
chr11	9925456	9926956	Other
chr11	9933918	9935418	Other
chr11	9943587	9945087	Other
chr11	9951388	9952888	Other
chr11	9960114	9961614	Other
chr11	9963095	9964595	Other
chr11	10052254	10053754	Other
chr11	10073711	10075211	Other
chr11	10082194	10083694	Other
chr11	10273419	10274919	Other
chr11	10311272	10312772	Inc_H3K27ac
chr11	10374289	10375789	Other
chr11	10490683	10492183	Other
chr11	10497711	10499211	Other
chr11	10501022	10502522	Other
chr11	10504460	10505960	Other
chr11	10528094	10529594	Dec_H3K27ac
chr11	10530415	10531915	Dec_H3K27ac
chr11	10544030	10545530	Other
chr11	10598044	10599544	Other
chr11	10657769	10659269	Other
chr11	10660393	10661893	Other
chr11	10667639	10669139	Other
chr11	10674540	10676040	Other
chr11	10705474	10706974	Other
chr11	10707937	10709437	Inc_H3K27ac
chr11	10723528	10725028	Inc_H3K27ac
chr11	10730070	10731570	Inc_H3K27ac
chr11	10733162	10734662	Other
chr11	10903613	10905113	Other
chr11	10945098	10946598	Other
chr11	11019684	11021184	Other
chr11	11029544	11031044	Other
chr11	11041826	11043326	Other
chr11	11052206	11053706	Dec_H3K27ac
chr11	11134746	11136246	Other
chr11	11136231	11137731	Other
chr11	11140771	11142271	Other
chr11	11143793	11145293	Other
chr11	11155691	11157191	Dec_H3K27ac
chr11	11160626	11162126	Other
chr11	11164145	11165645	Other
chr11	11166886	11168386	Other
chr11	11169401	11170901	Other
chr11	11171921	11173421	Other
chr11	11178106	11179606	Other
chr11	11182146	11183646	Other
chr11	11188320	11189820	Inc_H3K27ac
chr11	11197894	11199394	Other
chr11	11200898	11202398	Other
chr11	11205096	11206596	Other
chr11	11209571	11211071	Other
chr11	11212831	11214331	Inc_H3K27ac
chr11	11256812	11258312	Other
chr11	11269702	11271202	Other
chr11	11330135	11331635	Other
chr11	11377519	11379019	Inc_H3K27ac
chr11	11380769	11382269	Other
chr11	11387491	11388991	Dec_H3K27ac
chr11	11398767	11400267	Other
chr11	11401277	11402777	Inc_H3K27ac
chr11	11425561	11427061	Inc_H3K27ac
chr11	11443933	11445433	Other
chr11	11448409	11449909	Other
chr11	11450108	11451608	Other
chr11	11462492	11463992	Inc_H3K27ac
chr11	11554891	11556391	Dec_H3K27ac
chr11	11569769	11571269	Other
chr11	11572434	11573934	Other
chr11	11584823	11586323	Other
chr11	11588950	11590450	Dec_H3K27ac
chr11	11601824	11603324	Other
chr11	11622230	11623730	Other
chr11	11634054	11635554	Other
chr11	11660155	11661655	Inc_H3K27ac
chr11	11666408	11667908	Other
chr11	11682307	11683807	Inc_H3K27ac
chr11	11687761	11689261	Other
chr11	11707224	11708724	Inc_H3K27ac
chr11	11716980	11718480	Other
chr11	11759492	11760992	Other
chr11	11767914	11769414	Other
chr11	11771677	11773177	Other
chr11	11787222	11788722	Other
chr11	11809807	11811307	Other
chr11	11830741	11832241	Other
chr11	11839995	11841495	Other
chr11	11845553	11847053	Other
chr11	11855388	11856888	Other
chr11	11882606	11884106	Inc_H3K27ac
chr11	11904774	11906274	Other
chr11	11909108	11910608	Dec_H3K27ac
chr11	11998641	12000141	Other
chr11	12003943	12005443	Other
chr11	12043600	12045100	Other
chr11	12048899	12050399	Other
chr11	12065827	12067327	Other
chr11	12088210	12089710	Other
chr11	12120767	12122267	Other
chr11	12170747	12172247	Other
chr11	12213791	12215291	Other
chr11	12263848	12265348	Dec_H3K27ac
chr11	12269310	12270810	Other
chr11	12409954	12411454	Other
chr11	12445503	12447003	Other
chr11	12470006	12471506	Other
chr11	12513920	12515420	Other
chr11	12533227	12534727	Other
chr11	12561231	12562731	Other
chr11	12572128	12573628	Other
chr11	12586227	12587727	Other
chr11	12599620	12601120	Other
chr11	12640989	12642489	Other
chr11	12646311	12647811	Other
chr11	12664303	12665803	Other
chr11	12666120	12667620	Other
chr11	12681859	12683359	Inc_H3K27ac
chr11	12684360	12685860	Other
chr11	12714870	12716370	Other
chr11	12721822	12723322	Other
chr11	12779761	12781261	Other
chr11	12783182	12784682	Inc_H3K27ac
chr11	12783725	12785225	Other
chr11	12788934	12790434	Other
chr11	12794230	12795730	Other
chr11	12811530	12813030	Other
chr11	12842993	12844493	Other
chr11	12847986	12849486	Other
chr11	13080824	13082324	Other
chr11	13092651	13094151	Other
chr11	13466792	13468292	Other
chr11	13478086	13479586	Dec_H3K27ac
chr11	13522937	13524437	Other
chr11	13530499	13531999	Dec_H3K27ac
chr11	13534972	13536472	Dec_H3K27ac
chr11	13552014	13553514	Other
chr11	13557946	13559446	Other
chr11	13560166	13561666	Other
chr11	13630099	13631599	Other
chr11	13638832	13640332	Other
chr11	13643590	13645090	Other
chr11	13899326	13900826	Other
chr11	13916197	13917697	Other
chr11	15585335	15586835	Other
chr11	15587150	15588650	Other
chr11	15941268	15942768	Other
chr11	16137093	16138593	Other
chr11	16269248	16270748	Other
chr11	16312879	16314379	Other
chr11	16510040	16511540	Other
chr11	16592289	16593789	Other
chr11	16656323	16657823	Other
chr11	16659829	16661329	Dec_H3K27ac
chr11	16671981	16673481	Other
chr11	16703089	16704589	Other
chr11	16712161	16713661	Other
chr11	16721889	16723389	Inc_H3K27ac
chr11	16730874	16732374	Other
chr11	16733253	16734753	Inc_H3K27ac
chr11	16762524	16764024	Other
chr11	16798353	16799853	Other
chr11	16807728	16809228	Other
chr11	16838841	16840341	Other
chr11	16858991	16860491	Other
chr11	16901325	16902825	Other
chr11	16906384	16907884	Inc_H3K27ac
chr11	16917020	16918520	Other
chr11	16961761	16963261	Other
chr11	17035143	17036643	Other
chr11	17657239	17658739	Other
chr11	17674372	17675872	Other
chr11	17701538	17703038	Inc_H3K27ac
chr11	17759978	17761478	Other
chr11	17769958	17771458	Other
chr11	17945313	17946813	Other
chr11	18035428	18036928	Other
chr11	18180580	18182080	Other
chr11	18258763	18260263	Other
chr11	18261788	18263288	Other
chr11	18309419	18310919	Other
chr11	18323523	18325023	Dec_H3K27ac
chr11	18375299	18376799	Other
chr11	18383579	18385079	Other
chr11	18393540	18395040	Other
chr11	18598747	18600247	Other
chr11	18635517	18637017	Dec_H3K27ac
chr11	18639636	18641136	Inc_H3K27ac
chr11	18670448	18671948	Other
chr11	18679771	18681271	Inc_H3K27ac
chr11	18905356	18906856	Other
chr11	18906434	18907934	Other
chr11	19082561	19084061	Other
chr11	19157247	19158747	Other
chr11	19505977	19507477	Other
chr11	19590060	19591560	Other
chr11	19625728	19627228	Other
chr11	19629590	19631090	Other
chr11	19745563	19747063	Other
chr11	19785473	19786973	Inc_H3K27ac
chr11	19795765	19797265	Other
chr11	19797723	19799223	Other
chr11	19874867	19876367	Other
chr11	19885781	19887281	Other
chr11	19890730	19892230	Other
chr11	20052875	20054375	Other
chr11	20081870	20083370	Other
chr11	20112112	20113612	Inc_H3K27ac
chr11	20127440	20128940	Other
chr11	20176308	20177808	Dec_H3K27ac
chr11	20194380	20195880	Other
chr11	20199596	20201096	Other
chr11	20204640	20206140	Other
chr11	20217683	20219183	Other
chr11	20238364	20239864	Other
chr11	20277260	20278760	Other
chr11	20281897	20283397	Other
chr11	20284420	20285920	Other
chr11	20291493	20292993	Inc_H3K27ac
chr11	20297489	20298989	Inc_H3K27ac
chr11	20376771	20378271	Other
chr11	20390094	20391594	Other
chr11	20413735	20415235	Other
chr11	20420967	20422467	Dec_H3K27ac
chr11	20439741	20441241	Other
chr11	20445197	20446697	Dec_H3K27ac
chr11	20447367	20448867	Dec_H3K27ac
chr11	20454204	20455704	Other
chr11	20464731	20466231	Other
chr11	20482571	20484071	Dec_H3K27ac
chr11	20487680	20489180	Dec_H3K27ac
chr11	20495568	20497068	Other
chr11	20502244	20503744	Other
chr11	20505857	20507357	Dec_H3K27ac
chr11	20516965	20518465	Dec_H3K27ac
chr11	20539259	20540759	Dec_H3K27ac
chr11	20546003	20547503	Other
chr11	21638225	21639725	Other
chr11	21646597	21648097	Other
chr11	21700531	21702031	Other
chr11	21704245	21705745	Other
chr11	21793152	21794652	Other
chr11	21804703	21806203	Other
chr11	21807575	21809075	Other
chr11	21810950	21812450	Dec_H3K27ac
chr11	21820507	21822007	Other
chr11	21823500	21825000	Other
chr11	21831820	21833320	Other
chr11	21837266	21838766	Inc_H3K27ac
chr11	21840489	21841989	Other
chr11	21850622	21852122	Other
chr11	21854250	21855750	Other
chr11	21863192	21864692	Other
chr11	21870964	21872464	Inc_H3K27ac
chr11	21874050	21875550	Other
chr11	21877918	21879418	Other
chr11	21896645	21898145	Other
chr11	21904994	21906494	Other
chr11	21975530	21977030	Inc_H3K27ac
chr11	21985893	21987393	Other
chr11	21994609	21996109	Other
chr11	22742544	22744044	Other
chr11	22746811	22748311	Inc_H3K27ac
chr11	22759598	22761098	Other
chr11	22765090	22766590	Other
chr11	22767883	22769383	Other
chr11	22779243	22780743	Inc_H3K27ac
chr11	22784806	22786306	Inc_H3K27ac
chr11	22803471	22804971	Other
chr11	22821095	22822595	Other
chr11	22828240	22829740	Other
chr11	22835689	22837189	Other
chr11	22846061	22847561	Other
chr11	22938461	22939961	Other
chr11	22964462	22965962	Other
chr11	22967682	22969182	Other
chr11	23112296	23113796	Other
chr11	23710651	23712151	Other
chr11	23731340	23732840	Other
chr11	23859083	23860583	Other
chr11	24061443	24062943	Dec_H3K27ac
chr12	347	1847	Other
chr12	124881	126381	Other
chr12	167541	169041	Other
chr12	210617	212117	Other
chr12	239460	240960	Other
chr12	278891	280391	Other
chr12	395706	397206	Other
chr12	415736	417236	Other
chr12	453172	454672	Other
chr12	455812	457312	Other
chr12	460678	462178	Dec_H3K27ac
chr12	462886	464386	Other
chr12	466094	467594	Other
chr12	477890	479390	Inc_H3K27ac
chr12	495612	497112	Other
chr12	498097	499597	Other
chr12	500468	501968	Other
chr12	503639	505139	Other
chr12	1356200	1357700	Other
chr12	1359437	1360937	Other
chr12	1367158	1368658	Other
chr12	1379809	1381309	Inc_H3K27ac
chr12	1397250	1398750	Other
chr12	1476717	1478217	Other
chr12	1605243	1606743	Other
chr12	1674865	1676365	Inc_H3K27ac
chr12	1738793	1740293	Other
chr12	1747337	1748837	Other
chr12	1752732	1754232	Other
chr12	1762185	1763685	Dec_H3K27ac
chr12	1772311	1773811	Other
chr12	1824053	1825553	Other
chr12	1843850	1845350	Other
chr12	1857393	1858893	Other
chr12	1860560	1862060	Inc_H3K27ac
chr12	1864602	1866102	Other
chr12	1925434	1926934	Other
chr12	1936513	1938013	Inc_H3K27ac
chr12	2045063	2046563	Other
chr12	2160245	2161745	Other
chr12	2174707	2176207	Inc_H3K27ac
chr12	2177382	2178882	Inc_H3K27ac
chr12	2182285	2183785	Other
chr12	2190141	2191641	Other
chr12	2192367	2193867	Other
chr12	2198598	2200098	Other
chr12	2202000	2203500	Other
chr12	2775161	2776661	Other
chr12	2936338	2937838	Other
chr12	3040691	3042191	Other
chr12	3080180	3081680	Inc_H3K27ac
chr12	3101305	3102805	Inc_H3K27ac
chr12	3109659	3111159	Inc_H3K27ac
chr12	3120275	3121775	Other
chr12	3137075	3138575	Other
chr12	3139586	3141086	Inc_H3K27ac
chr12	3141894	3143394	Inc_H3K27ac
chr12	3261116	3262616	Other
chr12	3400226	3401726	Other
chr12	3561959	3563459	Other
chr12	4275890	4277390	Other
chr12	4707524	4709024	Inc_H3K27ac
chr12	4870414	4871914	Other
chr12	4889584	4891084	Other
chr12	4990273	4991773	Inc_H3K27ac
chr12	4999534	5001034	Other
chr12	5001938	5003438	Other
chr12	5005439	5006939	Other
chr12	5126387	5127887	Other
chr12	5159355	5160855	Other
chr12	5165885	5167385	Dec_H3K27ac
chr12	5734489	5735989	Other
chr12	5737850	5739350	Inc_H3K27ac
chr12	5831223	5832723	Other
chr12	5854207	5855707	Other
chr12	5855970	5857470	Other
chr12	5865362	5866862	Other
chr12	5926410	5927910	Other
chr12	5959339	5960839	Other
chr12	5967619	5969119	Other
chr12	5969330	5970830	Other
chr12	5974076	5975576	Other
chr12	5980162	5981662	Inc_H3K27ac
chr12	5983753	5985253	Other
chr12	5985256	5986756	Inc_H3K27ac
chr12	5993323	5994823	Dec_H3K27ac
chr12	5997156	5998656	Other
chr12	6013248	6014748	Dec_H3K27ac
chr12	6052322	6053822	Other
chr12	6316058	6317558	Other
chr12	6347560	6349060	Other
chr12	6709392	6710892	Other
chr12	6900543	6902043	Other
chr12	7005334	7006834	Dec_H3K27ac
chr12	7025674	7027174	Other
chr12	7027680	7029180	Other
chr12	7086887	7088387	Inc_H3K27ac
chr12	7098715	7100215	Other
chr12	7106848	7108348	Inc_H3K27ac
chr12	7165278	7166778	Other
chr12	7177462	7178962	Other
chr12	7274630	7276130	Dec_H3K27ac
chr12	7398299	7399799	Other
chr12	7458929	7460429	Other
chr12	7711315	7712815	Inc_H3K27ac
chr12	8250373	8251873	Other
chr12	8519521	8521021	Other
chr12	8530921	8532421	Other
chr12	8543504	8545004	Inc_H3K27ac
chr12	8552815	8554315	Other
chr12	8588879	8590379	Other
chr12	8594155	8595655	Dec_H3K27ac
chr12	8691434	8692934	Other
chr12	8733305	8734805	Other
chr12	8760941	8762441	Other
chr12	8789578	8791078	Other
chr12	8815034	8816534	Other
chr12	8826653	8828153	Other
chr12	8840117	8841617	Other
chr12	8842326	8843826	Other
chr12	8850198	8851698	Other
chr12	8882175	8883675	Other
chr12	8902549	8904049	Other
chr12	8907549	8909049	Other
chr12	9026126	9027626	Other
chr12	9050594	9052094	Other
chr12	9066949	9068449	Inc_H3K27ac
chr12	9102542	9104042	Dec_H3K27ac
chr12	9108536	9110036	Other
chr12	9113443	9114943	Other
chr12	9120844	9122344	Other
chr12	9125808	9127308	Inc_H3K27ac
chr12	9204562	9206062	Other
chr12	9214430	9215930	Other
chr12	9217399	9218899	Inc_H3K27ac
chr12	9943862	9945362	Other
chr12	10086455	10087955	Other
chr12	10924743	10926243	Other
chr12	10928595	10930095	Other
chr12	10958672	10960172	Other
chr12	10978546	10980046	Other
chr12	10985120	10986620	Other
chr12	11009490	11010990	Other
chr12	11316168	11317668	Inc_H3K27ac
chr12	11318518	11320018	Inc_H3K27ac
chr12	11320397	11321897	Other
chr12	11354679	11356179	Inc_H3K27ac
chr12	11410885	11412385	Dec_H3K27ac
chr12	11434880	11436380	Inc_H3K27ac
chr12	11551063	11552563	Other
chr12	11599076	11600576	Other
chr12	11684423	11685923	Inc_H3K27ac
chr12	11697137	11698637	Other
chr12	11715998	11717498	Other
chr12	11730292	11731792	Other
chr12	11736835	11738335	Other
chr12	11742529	11744029	Other
chr12	11776386	11777886	Other
chr12	11854642	11856142	Other
chr12	11872219	11873719	Other
chr12	11886533	11888033	Other
chr12	12946702	12948202	Other
chr12	13014758	13016258	Other
chr12	13016664	13018164	Other
chr12	13021126	13022626	Other
chr12	13350493	13351993	Other
chr12	14586742	14588242	Other
chr12	14659892	14661392	Dec_H3K27ac
chr12	14983700	14985200	Other
chr12	15158743	15160243	Other
chr12	15179215	15180715	Inc_H3K27ac
chr12	15192154	15193654	Other
chr12	15197308	15198808	Other
chr12	15336338	15337838	Other
chr12	15364991	15366491	Other
chr12	15367965	15369465	Inc_H3K27ac
chr12	15370172	15371672	Other
chr12	15989373	15990873	Other
chr12	16007050	16008550	Inc_H3K27ac
chr12	16086208	16087708	Inc_H3K27ac
chr12	16127709	16129209	Other
chr12	16138585	16140085	Other
chr12	16148790	16150290	Other
chr12	16269048	16270548	Other
chr12	16271191	16272691	Other
chr12	16332482	16333982	Inc_H3K27ac
chr12	16383609	16385109	Other
chr12	16489956	16491456	Other
chr12	16663175	16664675	Other
chr12	18018427	18019927	Other
chr12	18306754	18308254	Other
chr12	18764368	18765868	Other
chr12	19122770	19124270	Other
chr12	19819070	19820570	Other
chr12	19842713	19844213	Other
chr12	19895239	19896739	Other
chr12	19957300	19958800	Inc_H3K27ac
chr12	19960365	19961865	Inc_H3K27ac
chr12	19963400	19964900	Other
chr12	19990746	19992246	Other
chr12	20024033	20025533	Other
chr12	20026919	20028419	Other
chr12	20029712	20031212	Other
chr12	20040690	20042190	Other
chr12	20152899	20154399	Other
chr12	20189268	20190768	Dec_H3K27ac
chr12	20192282	20193782	Other
chr12	20216641	20218141	Other
chr12	20224547	20226047	Other
chr12	20228697	20230197	Other
chr12	20241597	20243097	Other
chr12	20244331	20245831	Dec_H3K27ac
chr12	20275727	20277227	Other
chr12	20450080	20451580	Dec_H3K27ac
chr13	36723	38223	Other
chr13	63990	65490	Other
chr13	298398	299898	Dec_H3K27ac
chr13	302030	303530	Dec_H3K27ac
chr13	559056	560556	Other
chr13	884709	886209	Dec_H3K27ac
chr13	894038	895538	Other
chr13	914306	915806	Other
chr13	953098	954598	Other
chr13	1025543	1027043	Inc_H3K27ac
chr13	1099117	1100617	Other
chr13	2181338	2182838	Dec_H3K27ac
chr13	2197241	2198741	Other
chr13	2200333	2201833	Other
chr13	2344614	2346114	Dec_H3K27ac
chr13	2820539	2822039	Other
chr13	2823241	2824741	Other
chr13	2888049	2889549	Dec_H3K27ac
chr13	2968222	2969722	Other
chr13	2978260	2979760	Other
chr13	3013874	3015374	Other
chr13	3070507	3072007	Other
chr13	3073279	3074779	Other
chr13	3075316	3076816	Other
chr13	3078459	3079959	Other
chr13	3087294	3088794	Other
chr13	3090604	3092104	Inc_H3K27ac
chr13	3102189	3103689	Other
chr13	3108606	3110106	Other
chr13	3114970	3116470	Other
chr13	3142777	3144277	Other
chr13	3149652	3151152	Other
chr13	3153314	3154814	Other
chr13	3193625	3195125	Inc_H3K27ac
chr13	3197408	3198908	Inc_H3K27ac
chr13	3205234	3206734	Other
chr13	3208954	3210454	Inc_H3K27ac
chr13	3373132	3374632	Other
chr13	3503776	3505276	Other
chr13	3569307	3570807	Other
chr13	3601870	3603370	Other
chr13	3617371	3618871	Other
chr13	3620646	3622146	Inc_H3K27ac
chr13	3654457	3655957	Other
chr13	4395525	4397025	Other
chr13	4521469	4522969	Other
chr13	4659671	4661171	Inc_H3K27ac
chr13	4688615	4690115	Other
chr13	4812427	4813927	Other
chr13	4930244	4931744	Other
chr13	4951535	4953035	Other
chr13	4990648	4992148	Other
chr13	5170914	5172414	Other
chr13	5214995	5216495	Other
chr13	5264466	5265966	Inc_H3K27ac
chr13	5275250	5276750	Other
chr13	5277986	5279486	Other
chr13	5281500	5283000	Other
chr13	5302806	5304306	Dec_H3K27ac
chr13	5307525	5309025	Dec_H3K27ac
chr13	5313578	5315078	Other
chr13	5339238	5340738	Other
chr13	5344594	5346094	Other
chr13	5378707	5380207	Other
chr13	5384457	5385957	Other
chr13	5387473	5388973	Other
chr13	5390754	5392254	Inc_H3K27ac
chr13	5392756	5394256	Other
chr13	5439751	5441251	Inc_H3K27ac
chr13	5441762	5443262	Inc_H3K27ac
chr13	5502761	5504261	Other
chr13	5506493	5507993	Inc_H3K27ac
chr13	5508795	5510295	Other
chr13	5517448	5518948	Other
chr13	5522811	5524311	Other
chr13	5525505	5527005	Other
chr13	5529919	5531419	Other
chr13	5541346	5542846	Other
chr13	5545838	5547338	Other
chr13	5558561	5560061	Other
chr13	5566753	5568253	Other
chr13	5573749	5575249	Other
chr13	5575993	5577493	Inc_H3K27ac
chr13	5585943	5587443	Other
chr13	5590008	5591508	Other
chr13	5602489	5603989	Other
chr13	5620802	5622302	Other
chr13	5658328	5659828	Other
chr13	5694580	5696080	Other
chr13	5715047	5716547	Other
chr13	5844884	5846384	Other
chr13	5852116	5853616	Other
chr13	5857610	5859110	Other
chr13	5866700	5868200	Other
chr13	5887472	5888972	Other
chr13	6007615	6009115	Other
chr13	6028522	6030022	Other
chr13	6075439	6076939	Other
chr13	6327955	6329455	Other
chr13	6379673	6381173	Inc_H3K27ac
chr13	6432140	6433640	Other
chr13	6510518	6512018	Other
chr13	6518400	6519900	Other
chr13	6661276	6662776	Other
chr13	6668009	6669509	Other
chr13	6742844	6744344	Other
chr13	6748795	6750295	Other
chr13	6751736	6753236	Other
chr13	6755304	6756804	Other
chr13	6762837	6764337	Inc_H3K27ac
chr13	6769830	6771330	Other
chr13	6789591	6791091	Other
chr13	6805606	6807106	Dec_H3K27ac
chr13	6809490	6810990	Dec_H3K27ac
chr13	6915101	6916601	Other
chr13	6955821	6957321	Inc_H3K27ac
chr13	6962389	6963889	Inc_H3K27ac
chr13	6973296	6974796	Other
chr13	6976789	6978289	Other
chr13	7110261	7111761	Other
chr13	7116028	7117528	Dec_H3K27ac
chr13	7134209	7135709	Other
chr13	7141119	7142619	Other
chr13	7203785	7205285	Other
chr13	7217692	7219192	Other
chr13	7223896	7225396	Inc_H3K27ac
chr13	7322886	7324386	Inc_H3K27ac
chr13	7325786	7327286	Other
chr13	7328330	7329830	Other
chr13	7330711	7332211	Other
chr13	7354876	7356376	Other
chr13	7363251	7364751	Other
chr13	7527832	7529332	Inc_H3K27ac
chr13	7721463	7722963	Other
chr13	7729170	7730670	Other
chr13	7739112	7740612	Other
chr13	7740922	7742422	Other
chr13	7754945	7756445	Other
chr13	7757237	7758737	Other
chr13	7763081	7764581	Inc_H3K27ac
chr13	7779735	7781235	Other
chr13	7787153	7788653	Other
chr13	7849663	7851163	Other
chr13	7852418	7853918	Other
chr13	7875006	7876506	Other
chr13	7879978	7881478	Inc_H3K27ac
chr13	8010369	8011869	Other
chr13	8482653	8484153	Other
chr13	8506748	8508248	Other
chr13	8566879	8568379	Other
chr13	8577247	8578747	Other
chr13	8631669	8633169	Inc_H3K27ac
chr13	8662225	8663725	Other
chr13	8776652	8778152	Other
chr13	8820033	8821533	Other
chr13	8822406	8823906	Other
chr13	8823465	8824965	Other
chr13	8824824	8826324	Inc_H3K27ac
chr13	8830481	8831981	Other
chr13	8841882	8843382	Other
chr13	8908158	8909658	Other
chr13	8920910	8922410	Other
chr13	8953138	8954638	Dec_H3K27ac
chr13	9007792	9009292	Other
chr13	9215464	9216964	Other
chr13	9249454	9250954	Other
chr13	9316320	9317820	Dec_H3K27ac
chr13	9347142	9348642	Other
chr13	9364120	9365620	Other
chr13	9391120	9392620	Other
chr13	9399043	9400543	Other
chr13	9448673	9450173	Other
chr13	9451224	9452724	Other
chr13	9465497	9466997	Other
chr13	9491153	9492653	Other
chr13	9579668	9581168	Other
chr13	9738216	9739716	Other
chr13	9742369	9743869	Other
chr13	9876034	9877534	Other
chr13	10090358	10091858	Other
chr13	10097748	10099248	Other
chr13	10102486	10103986	Other
chr13	10105201	10106701	Other
chr13	10184909	10186409	Other
chr13	10230676	10232176	Other
chr13	10235721	10237221	Other
chr13	10241998	10243498	Other
chr13	10245803	10247303	Other
chr13	10249131	10250631	Other
chr13	10267071	10268571	Other
chr13	10269355	10270855	Other
chr13	10273383	10274883	Other
chr13	10277263	10278763	Other
chr13	10282193	10283693	Other
chr13	10540208	10541708	Other
chr13	10576365	10577865	Other
chr13	10585682	10587182	Other
chr13	10607826	10609326	Other
chr13	10626638	10628138	Dec_H3K27ac
chr13	10632736	10634236	Other
chr13	10636564	10638064	Other
chr13	10651602	10653102	Other
chr13	10654087	10655587	Dec_H3K27ac
chr13	10655789	10657289	Other
chr13	10661886	10663386	Other
chr13	10669027	10670527	Other
chr13	10673466	10674966	Other
chr13	10678132	10679632	Other
chr13	10681040	10682540	Other
chr13	10688100	10689600	Other
chr13	10691669	10693169	Other
chr13	10693932	10695432	Inc_H3K27ac
chr13	10697682	10699182	Other
chr13	10700991	10702491	Other
chr13	10736230	10737730	Other
chr13	10745121	10746621	Other
chr13	10771394	10772894	Other
chr13	10776574	10778074	Other
chr13	10800273	10801773	Other
chr13	10825262	10826762	Other
chr13	10876768	10878268	Other
chr13	10972641	10974141	Inc_H3K27ac
chr13	10976014	10977514	Inc_H3K27ac
chr13	11160115	11161615	Other
chr13	11162977	11164477	Other
chr13	11200969	11202469	Other
chr13	11396508	11398008	Dec_H3K27ac
chr13	11403744	11405244	Other
chr13	11407639	11409139	Other
chr13	11412862	11414362	Other
chr13	11414675	11416175	Other
chr13	11416576	11418076	Other
chr13	11465479	11466979	Other
chr13	11558790	11560290	Other
chr13	12047874	12049374	Other
chr13	12190580	12192080	Inc_H3K27ac
chr13	12214724	12216224	Other
chr13	12217090	12218590	Other
chr13	12229834	12231334	Other
chr13	12361852	12363352	Other
chr13	12377531	12379031	Other
chr13	12430620	12432120	Other
chr13	12464386	12465886	Other
chr13	12611336	12612836	Other
chr13	12619873	12621373	Other
chr13	12647374	12648874	Other
chr13	12652001	12653501	Other
chr13	12655881	12657381	Other
chr13	13215098	13216598	Other
chr13	13282647	13284147	Other
chr13	13284665	13286165	Other
chr13	13287257	13288757	Other
chr13	13308378	13309878	Other
chr13	13347507	13349007	Other
chr13	13355354	13356854	Dec_H3K27ac
chr13	13422132	13423632	Other
chr13	13426193	13427693	Other
chr13	13432991	13434491	Dec_H3K27ac
chr13	13466390	13467890	Other
chr13	13467465	13468965	Other
chr13	13528229	13529729	Other
chr13	13552522	13554022	Other
chr13	13562634	13564134	Other
chr13	13618667	13620167	Other
chr13	13669453	13670953	Other
chr13	13693697	13695197	Other
chr13	13843124	13844624	Inc_H3K27ac
chr13	13862315	13863815	Other
chr13	13878997	13880497	Other
chr13	13888777	13890277	Inc_H3K27ac
chr13	13891271	13892771	Other
chr13	13992871	13994371	Dec_H3K27ac
chr13	14037074	14038574	Other
chr13	14074765	14076265	Other
chr13	14092812	14094312	Dec_H3K27ac
chr13	14118089	14119589	Other
chr13	14121336	14122836	Other
chr13	14160750	14162250	Other
chr13	14913422	14914922	Other
chr13	15352971	15354471	Inc_H3K27ac
chr13	15988560	15990060	Dec_H3K27ac
chr13	16182629	16184129	Other
chr13	16205806	16207306	Other
chr13	16238135	16239635	Dec_H3K27ac
chr13	16244750	16246250	Other
chr13	16249537	16251037	Dec_H3K27ac
chr13	16251904	16253404	Dec_H3K27ac
chr13	16374153	16375653	Inc_H3K27ac
chr13	16376962	16378462	Other
chr13	16427490	16428990	Other
chr13	16441365	16442865	Other
chr13	16450713	16452213	Inc_H3K27ac
chr13	16453790	16455290	Inc_H3K27ac
chr13	16596174	16597674	Other
chr13	16609363	16610863	Other
chr13	16613822	16615322	Other
chr13	16615780	16617280	Other
chr13	16618284	16619784	Other
chr13	16624133	16625633	Other
chr13	16632505	16634005	Other
chr13	16634938	16636438	Other
chr13	16651243	16652743	Other
chr13	16674303	16675803	Other
chr13	16678343	16679843	Other
chr13	16689491	16690991	Other
chr13	16698974	16700474	Other
chr13	16701825	16703325	Other
chr13	16704858	16706358	Other
chr13	16839021	16840521	Other
chr13	17433767	17435267	Other
chr13	17467749	17469249	Other
chr13	17478350	17479850	Other
chr13	17489434	17490934	Other
chr13	17596117	17597617	Other
chr13	17601484	17602984	Other
chr13	17707816	17709316	Other
chr13	17729489	17730989	Other
chr13	17741927	17743427	Other
chr14	113856	115356	Dec_H3K27ac
chr14	1133147	1134647	Dec_H3K27ac
chr14	1607239	1608739	Other
chr14	1613856	1615356	Other
chr14	1777535	1779035	Inc_H3K27ac
chr14	1793617	1795117	Other
chr14	1796108	1797608	Inc_H3K27ac
chr14	1935834	1937334	Inc_H3K27ac
chr14	2195835	2197335	Other
chr14	2207771	2209271	Other
chr14	2222539	2224039	Other
chr14	2225694	2227194	Other
chr14	2236425	2237925	Other
chr14	2236963	2238463	Other
chr14	2248443	2249943	Other
chr14	2256305	2257805	Other
chr14	2259134	2260634	Other
chr14	2276051	2277551	Other
chr14	2278509	2280009	Other
chr14	2531061	2532561	Other
chr14	2579737	2581237	Other
chr14	3612636	3614136	Other
chr14	4373096	4374596	Inc_H3K27ac
chr14	4379444	4380944	Other
chr14	5452259	5453759	Other
chr14	5459891	5461391	Dec_H3K27ac
chr14	5899160	5900660	Other
chr14	5917058	5918558	Other
chr14	5955707	5957207	Other
chr14	6111988	6113488	Other
chr14	6115396	6116896	Other
chr14	6131890	6133390	Dec_H3K27ac
chr14	6170932	6172432	Other
chr14	6249510	6251010	Other
chr14	6263378	6264878	Inc_H3K27ac
chr14	6271560	6273060	Other
chr14	6287282	6288782	Dec_H3K27ac
chr14	6316056	6317556	Other
chr14	6318641	6320141	Inc_H3K27ac
chr14	6338144	6339644	Other
chr14	6418826	6420326	Other
chr14	6425557	6427057	Other
chr14	6444859	6446359	Other
chr14	6492560	6494060	Other
chr14	6503072	6504572	Other
chr14	6609627	6611127	Other
chr14	6981041	6982541	Other
chr14	7088536	7090036	Other
chr14	7184158	7185658	Other
chr14	7213036	7214536	Other
chr14	7307895	7309395	Other
chr14	7376402	7377902	Inc_H3K27ac
chr14	7378908	7380408	Other
chr14	7386128	7387628	Other
chr14	7457369	7458869	Other
chr14	7475384	7476884	Other
chr14	7485263	7486763	Other
chr14	7489352	7490852	Other
chr14	7494323	7495823	Other
chr14	7599043	7600543	Other
chr14	7603697	7605197	Other
chr14	7617931	7619431	Other
chr14	7700724	7702224	Other
chr14	7705150	7706650	Other
chr14	7728589	7730089	Dec_H3K27ac
chr14	7879843	7881343	Other
chr14	7940946	7942446	Other
chr14	7943973	7945473	Other
chr14	8090138	8091638	Other
chr14	8114507	8116007	Dec_H3K27ac
chr14	8150092	8151592	Other
chr14	8159150	8160650	Other
chr14	8162386	8163886	Inc_H3K27ac
chr14	8163545	8165045	Other
chr14	8182683	8184183	Other
chr14	8203756	8205256	Other
chr14	8215969	8217469	Other
chr14	8219676	8221176	Other
chr14	8232360	8233860	Other
chr14	8234013	8235513	Inc_H3K27ac
chr14	8236358	8237858	Inc_H3K27ac
chr14	8260138	8261638	Inc_H3K27ac
chr14	8286747	8288247	Other
chr14	8289752	8291252	Other
chr14	8291626	8293126	Other
chr14	8315568	8317068	Inc_H3K27ac
chr14	8317796	8319296	Other
chr14	8331430	8332930	Dec_H3K27ac
chr14	8417704	8419204	Other
chr14	8426516	8428016	Inc_H3K27ac
chr14	8433455	8434955	Inc_H3K27ac
chr14	8555233	8556733	Dec_H3K27ac
chr14	9109503	9111003	Dec_H3K27ac
chr14	9145485	9146985	Dec_H3K27ac
chr14	9665032	9666532	Other
chr14	9796436	9797936	Other
chr14	9801663	9803163	Other
chr14	9866729	9868229	Inc_H3K27ac
chr14	9989232	9990732	Other
chr14	10064126	10065626	Other
chr14	10068140	10069640	Other
chr14	10124238	10125738	Dec_H3K27ac
chr14	10166681	10168181	Other
chr14	10226270	10227770	Other
chr14	10271255	10272755	Other
chr14	10274693	10276193	Dec_H3K27ac
chr14	10279127	10280627	Other
chr14	10284486	10285986	Other
chr14	10335566	10337066	Other
chr14	10342245	10343745	Other
chr14	10365921	10367421	Dec_H3K27ac
chr14	10367942	10369442	Other
chr14	10439148	10440648	Other
chr14	10442584	10444084	Other
chr14	10457085	10458585	Dec_H3K27ac
chr14	10524602	10526102	Other
chr14	10598862	10600362	Other
chr14	10651901	10653401	Other
chr14	10656848	10658348	Other
chr14	10710125	10711625	Other
chr14	10712516	10714016	Other
chr14	10779163	10780663	Other
chr14	10790529	10792029	Inc_H3K27ac
chr14	10853710	10855210	Other
chr14	10878835	10880335	Inc_H3K27ac
chr14	10893179	10894679	Other
chr14	10911024	10912524	Inc_H3K27ac
chr14	11036719	11038219	Inc_H3K27ac
chr14	11047561	11049061	Other
chr14	11064031	11065531	Dec_H3K27ac
chr14	11078597	11080097	Other
chr14	11211093	11212593	Other
chr14	12392006	12393506	Other
chr14	12398620	12400120	Other
chr14	12451675	12453175	Other
chr14	12461599	12463099	Other
chr14	12646480	12647980	Other
chr14	12647890	12649390	Other
chr14	12815995	12817495	Other
chr14	12841088	12842588	Other
chr14	12935047	12936547	Dec_H3K27ac
chr14	12938380	12939880	Other
chr14	12978132	12979632	Dec_H3K27ac
chr14	12984563	12986063	Dec_H3K27ac
chr14	13148494	13149994	Other
chr14	13494507	13496007	Inc_H3K27ac
chr14	13544242	13545742	Other
chr14	13563967	13565467	Other
chr14	13571041	13572541	Other
chr14	13584150	13585650	Inc_H3K27ac
chr14	13590866	13592366	Other
chr14	13609381	13610881	Other
chr14	13612419	13613919	Other
chr14	13625227	13626727	Inc_H3K27ac
chr14	13632758	13634258	Inc_H3K27ac
chr14	13636281	13637781	Inc_H3K27ac
chr14	13639475	13640975	Inc_H3K27ac
chr14	13651293	13652793	Other
chr14	13656770	13658270	Other
chr14	13661371	13662871	Other
chr14	13663536	13665036	Other
chr14	13666705	13668205	Other
chr14	13685163	13686663	Dec_H3K27ac
chr14	13698011	13699511	Other
chr14	13718658	13720158	Other
chr14	13722404	13723904	Other
chr14	13765145	13766645	Other
chr14	13767868	13769368	Other
chr14	13881619	13883119	Dec_H3K27ac
chr14	13986061	13987561	Other
chr14	13995656	13997156	Inc_H3K27ac
chr14	14000274	14001774	Other
chr14	14069798	14071298	Other
chr14	14106381	14107881	Other
chr14	14113644	14115144	Inc_H3K27ac
chr14	14202738	14204238	Other
chr14	14224325	14225825	Other
chr14	14264181	14265681	Inc_H3K27ac
chr14	14275762	14277262	Other
chr14	14280143	14281643	Other
chr14	14356634	14358134	Other
chr14	14487145	14488645	Other
chr14	14729230	14730730	Other
chr14	14748082	14749582	Other
chr14	14784991	14786491	Other
chr14	14793838	14795338	Other
chr14	14853893	14855393	Other
chr14	14888219	14889719	Other
chr14	14898153	14899653	Other
chr15	88290	89790	Other
chr15	246985	248485	Other
chr15	291058	292558	Other
chr15	370869	372369	Other
chr15	492925	494425	Inc_H3K27ac
chr15	499090	500590	Other
chr15	566913	568413	Dec_H3K27ac
chr15	570086	571586	Other
chr15	573360	574860	Inc_H3K27ac
chr15	575505	577005	Inc_H3K27ac
chr15	578126	579626	Other
chr15	597087	598587	Dec_H3K27ac
chr15	609253	610753	Inc_H3K27ac
chr15	618077	619577	Other
chr15	695172	696672	Inc_H3K27ac
chr15	709713	711213	Dec_H3K27ac
chr15	715369	716869	Dec_H3K27ac
chr15	717978	719478	Dec_H3K27ac
chr15	719434	720934	Other
chr15	763750	765250	Dec_H3K27ac
chr15	772089	773589	Dec_H3K27ac
chr15	1146091	1147591	Inc_H3K27ac
chr15	1224913	1226413	Dec_H3K27ac
chr15	1362228	1363728	Other
chr15	1498605	1500105	Other
chr15	1581756	1583256	Other
chr15	1646861	1648361	Other
chr15	1753900	1755400	Other
chr15	1759508	1761008	Inc_H3K27ac
chr15	1801477	1802977	Other
chr15	1873982	1875482	Dec_H3K27ac
chr15	1967952	1969452	Other
chr15	2061070	2062570	Dec_H3K27ac
chr15	2120339	2121839	Other
chr15	2339033	2340533	Other
chr15	2486838	2488338	Other
chr15	2693338	2694838	Other
chr15	2724180	2725680	Other
chr15	2897967	2899467	Other
chr15	2899983	2901483	Other
chr15	2904414	2905914	Inc_H3K27ac
chr15	2913024	2914524	Other
chr15	2921511	2923011	Other
chr15	2926583	2928083	Other
chr15	2930807	2932307	Other
chr15	2932476	2933976	Other
chr15	2933605	2935105	Other
chr15	2936752	2938252	Other
chr15	2938439	2939939	Other
chr15	2950054	2951554	Other
chr15	2956079	2957579	Other
chr15	2987775	2989275	Other
chr15	3013283	3014783	Other
chr15	3029424	3030924	Inc_H3K27ac
chr15	3032764	3034264	Inc_H3K27ac
chr15	3036065	3037565	Other
chr15	3052908	3054408	Other
chr15	3057068	3058568	Other
chr15	3124249	3125749	Other
chr15	3131424	3132924	Other
chr15	3156824	3158324	Dec_H3K27ac
chr15	3162674	3164174	Other
chr15	3173950	3175450	Dec_H3K27ac
chr15	3194787	3196287	Other
chr15	3260331	3261831	Other
chr15	3278732	3280232	Other
chr15	3394562	3396062	Other
chr15	3607871	3609371	Other
chr15	3633838	3635338	Other
chr15	3645062	3646562	Inc_H3K27ac
chr15	3748106	3749606	Other
chr15	3752931	3754431	Other
chr15	3757499	3758999	Other
chr15	3765504	3767004	Other
chr15	3768763	3770263	Inc_H3K27ac
chr15	3803424	3804924	Other
chr15	3817013	3818513	Dec_H3K27ac
chr15	3818798	3820298	Dec_H3K27ac
chr15	3851887	3853387	Other
chr15	3876567	3878067	Other
chr15	3991702	3993202	Other
chr15	4017261	4018761	Other
chr15	4091217	4092717	Other
chr15	4095425	4096925	Other
chr15	4104800	4106300	Inc_H3K27ac
chr15	4314824	4316324	Other
chr15	4602709	4604209	Other
chr15	4654902	4656402	Other
[truncated: 5,330 more rows]
