# Supplementary material for: Transcriptional Activation of Ecdysone-Responsive Genes Requires H3K27 Acetylation at Enhancers
Source: Int J Mol Sci. 2022 Sep 16;23(18):10791. doi: 10.3390/ijms231810791 (PMC9502983; doi:10.3390/ijms231810791)
Supplement: Supplementary file 1 [file ijms-23-10791-s001.zip › ijms-1879961-supplementary/Supplementary Table S2.xlsx]

## Sheet: Table S2
wild type
Grf	AACGAGAATTTCGATAAAGCGCAGCGGAAAACGGAAGCGCGTTGTGGAGGTCATTGAACCTAGACTCGAGTCAATGTCAGCAGCGGTTCAGGTCCAAGATTCGGCAAGAATAAGGGTGCGTACTTGGCAGTCGGGGTAGCAGGGTGCAACTGTCGCGGGGTAACGACCGAGCCGGGGTCGTCGGCCGCCGCCACGCGGCCGAGCGACCTGCCCATCCGATTGATCGGAGCGGGACGGCACTAACTCGTACCCTCATGA
Hr4	ACTCTTTACGCAACGCACTCAATCAATATACGCGTAACGTTTTGATGCATCCAAACATGGAAAATTACGTCCGGATCCAGAATAGCTCACGTTAATAATTACGGCGAAATAGGTAAAGGAATATTAAAAACGTCAACAGATTCGTACTGTCGTGTAACAAAAATGTCAATTAAATGAAGTTGCACATTGAAGAGTCGCACGTACCTTAGTTAGCGTGGAAAAACGAACGTGCGAGCGAGATAGGAACAGCGAGTGAGGACGCGAGCGCGCTCGAGCGGAGGTCAACGGCTAGCCGCGGTCGTTGCCCTGCTATCGGAGTGACCTACTGAGCGTGTGACGTCACCGCCGCACCGCGCGTTCCGTCCGTAGTCCATGCCATTGGTTTATTA
Cyp18a1	GGTATACATTGTGACGTGGGCCAAAAAAAATATCATCAAAATAAAATTTTAATGTAAATCACACATACTATATACATTATGTATGTATAAATGTAATAATGACATGTTGACTTTGTATTATTTATCAGTCTCTCCGAATAAAACTTCTAGTTAAGTGACCTTGGAAATATTTAATTGTCTCGTACAGCAGGAAGTTAATGTATCTATATTGTAATAATGATTTTTTTTTTAAATATTAATTCACTCAACGTCCATCACCAAAATA
pstC	CATGCTCAGTTGGTCAATAGTGCTATTCTAAAATGTTAATGACGGGATAATCCCAATCTAATCCTTAGAGCATTACAAATTTTCCGAATAAACACAATCGTGTAGGAATAACCTACGTGTGTGTGACACAACAAGGTCTCAAAAATATCTATCGTTATCATTTGCACAGTGACCTCGTAACACAATAAGGCATTGTATTGTTTTTATAAATTTGGCTTATCATTTTTATCTTTGCTTCGATTCGTTACGCGCTGCAGTATAATAACGGAGGTACTTTATTATTGAATAATATTTGTTTTTGTATTTGAAGTCGTCGTGGCCTAAAGGATAAGACGACCGGTGTACTAGTGTCGAGCGATCCGACTGTATCGGTGTTCAGATCCTGTCTGCTTAGTGCGT…
negative region	AAATCGCGTTTGATGTAGGACATCTCATTTTTTCCCAATTCAAATCACAGCCAATTTGCTATAGGCCAAAAATATTCTATAGTTTATTTAAGAAATCCTTAATCAACATTTACGAATAGAACAGGTTGTCAATATAATTATTCCAATCAGTCCTAAATGATGTCCTAACACTAAATGAAAACAGAGGTGAATGATCTTGAAATATGATCCGCCCCTTAAACATTATGGAAAGCGAGGTGCCATACTATGAATAGATGATAACCTTTCAAATGATGCGTCAGCTAAACTTATCCATGATGTAACAACGAACGCCCGGAGATCCATGTGTTAATATTGTGTGTACGTATAGGTGGCACGATCAGCTATCGAAAGAGAAAGTGGTATGGCCTGTGT
EcR-usp mutated
Grf	AACGAGAATTTCGATAAAGCGCAGCGGAAAACGGAAGCGCGTTGTGGAaGgggTcccAtCTAGACTCGAGTCAATGTCAGCAGCGGTTCAGGTCCAAGATTCGGCAAGAATAAGGGTGCGTACTTGGCAGTCGGGGTAGCAGGGTGCAACTGTCGCGGGGTAACGACCGAGCCGGGGTCGTCGGCCGCCGCCACGCGGCCGAGCGACCTGCCCATCCGATTGATCGGAGCGGGACGGCACTAACTCGTACCCTCATGA
Hr4	ACTCTTTACGCAACGCACTCAATCAATATACGCGTAACGTTTTGATGCATCCAAACATGGAAAATTACGTCCGGATCCAGAATAGCTCACGTTAATAATTACGGCGAAATAGGTAAAGGAATATTAAAAACGTCAACAGATTCGTACTGTCGTGTAACAAAAATGgggAgggAAcccAGTTGCACATTGAAGAGTCGCACGTACCTTAGTTAGCGTGGAAAAACGAACGTGCGAGCGAGATAGGAACAGCGAGTGAGGACGCGAGCGCGCTCGAGCGGAGGTCAACGGCTAGCCGCaGggGTccCCtTGCTATCGGAGTGACCTACTGAGCGTGTGACGTCACCGCCGCACCGCGCGTTCCGTCCGTAGTCCATGCCATTGGTTTATTA
Eip74 mutated
Cyp18a1	GGTATACATTGTGACGTGGGCCAAAAAAAATATCATCAAAATAAAATTTTAATGTAAATCACACATACTATATACATTATGTATGTATAAATGTAATAATGACATGTTGACTTTGTATTATTTATCAGTCTCTCCGAATAAAACTTCTAGTTAAGTGACCTTaattATATTTAATTGTCTCGTACAGCtaaccGTTAATGTATCTATATTGTAATAATGATTTTTTTTTTAATATTAATTCACTCAACGTCCATCACCAAAATA
pstC	CATGCTCAGTTGGTCAATAGTGCTATTCTAAAATGTTAATGACGGGATAATCCCAATCTAATCCTTAGAGCATTACAAATTgattaAATAAACACAATCGTGTAGGAATAACCTACGTGTGTGTGACACAACAAGGTCTCAAAAATATCTATCGTTATCATTTGCACAGTGACCTCGTAACACAATAAGGCATTGTATTGTTTTTATAAATTTGGCTTATCATTTTTATCTTTGCTTCGATTCGTTACGCGCTGCAGTATAATAACGGAGGTACTTTATTATTGAATAATATTTGTTTTTGTATTTGAAGTCGTCGTGGCCTAAAGGATAAGACGACCGGTGTACTAGTGTCGAGCGATCCGACTGTATCGGTGTTCAGATCCTGTCTGCTTAGTGCGT…
