# Supplementary material for: Transcriptional Activation of Ecdysone-Responsive Genes Requires H3K27 Acetylation at Enhancers
Source: Int J Mol Sci. 2022 Sep 16;23(18):10791. doi: 10.3390/ijms231810791 (PMC9502983; doi:10.3390/ijms231810791)
Supplement: Supplementary file 1 [file ijms-23-10791-s001.zip › ijms-1879961-supplementary/Supplementary Table S3.xlsx]

## Sheet: Table S1
Primers for enhancer cloning
Name	Forward Primer	Reverse primer
E75B-A	ATGTATTGAGCTTTAAAAACAGTT	AGCACCGAGTGCCGCTCGCGCAA
E75B-B	CTGGGTTTAATGAGGCTACACACGT	AGTTGTTTACGGCGAGGAGAGGTGA
E75B-C	CGCCCACCGTCACTCGTTTTA	ATGCAATTCAGGTTCACGTTC
E75B-D	TTTCTAGTCGGACCTCCTCAGTGGG	ATCCGTCGGCTACATCCTGGCTTTA
E75B-E	CGATAGAACGTATTGTTAAGCTGAA	AGATTGTGTTTACATCAGTCTTTTT
E75B-F	TCCTGTATCCGTGACCTTGAGTTTG	GTACGTGTCTTTTACTAATTCAGCC
E75B-Control	AATCTATACATTTATTCCTGAGCTA	CTTATTGTGAGTCAGCACGGGTAGA
Hr4-A	ATAAAATCGGAGGTGTCAGTGTGCG	CTGATGGTGAGTGGTTACCGTCGCT
Hr4-B	GTATGGACGTCTATTGTTCAACTAT	TCACGATAACGACTGCGCGCGAATG
Hr4-C	CAGATTTCGCCAAGACTACAACTAT	TCATAAATGAAGCAATCACGCGACT
Hr4-D	GAAGTAGTGGTAGACTGTAACGG	GCTCTCAAACATAAAAATAAACC
Hr4-Control	AAGTTCAATAGTTGTTCCACGCCCG	TTGTGATTATACGTATCGGTTAGCA
Primers for ChIP-qPCR and FAIRE-qPCR
Name	Forward Primer	Reverse primer
E75B-A	GATGCGCCCGGCCTATATCC	TTTGCGCTCCTAACGGTCCA
E75B-B	ACTCGCTTGCGTAGTTCAGC	AGCGCGGTCTATCGTTCATT
E75B-C	AGCGACCTTCATCCCTTGTG	TATTAGTCCTCCCCCGCACT
E75B-D	TCAAGTTGCGGCTGACTCAT	CGGTTCTCGACGTATCCGAG
E75B-E	GAGTAACGGGTTGGCTGCTAT	TTACGTAACTCGTGCGCTGC
E75B-F	CTCCAAGGTCGCAGAGTCAC	TCACGTCCCACGCAAAATCT
E75B-Control	TATTGCTTAGATGAGTGGACGAG	TAGAACTTAAAGATGGGTGGC
Hr4-A	TGCGAGCGAGATAGGAACAG	TGACGTCACACGCTCAGTAG
Hr4-B	GTGCGGCTGACCTAGTTTTG	GGGATTCGGTCGAGTGTTGA
Hr4-C	AACGTTCAAGTAGCCGACCG	GGTCGCAAAACACTTTCCTGT
Hr4-D	GTCAATGTCAGCAGCGGTTC	GATCAATCGGATGGGCAGGT
Hr4-Control	CACTTGATGTTATGTTGGTGCCG	GCTGTGATTTGAATTGGGAAAA
EcR-A	CGCTCGCTCTATGTACTCCG	CGAATTTCACGAGTTCCGCC
EcR-B	TGCGAACTCACAAGAGGTCC	CGTGAGCAACTAAACGAGCG
Primers for qRT-PCR
Name	Forward Primer	Reverse primer
Hr4	AAGACAAAGCGACTGGAC	GAATCTACAATACTGGCATC
E75B	CCCAAGATGACAAATTCACG	TGCCCATTGAGACAGATGAT
EcR	GCTGGTCTGATAACGGTGGCT	CAAGGATTCCGGCGACATAAC
CBP	ATGTTCCGACAAGACCCCGAGT	TCGTCGACATACTCCCAGGGGT
RP49	TCAATCGGATCGCTATGACA	ATGACGGGTCTTCTTGTTGG
Primers for dsRNA synthesis
Name	Forward Primer	Reverse primer
CBP	TAATACGACTCACTATAGGAGTCCGTCACCCAATACGAGGCG	TAATACGACTCACTATAGGGCCTCGGCGGCTTCTGCCTGCT
EcR	TAATACGACTCACTATAGGACGGTCCAGTTGATCGTCGAGTT	TAATACGACTCACTATAGGCAGCTTCAGCGAGATGCACATGTTG
EGFP	TAATACGACTCACTATAGGACGTAAACGGCCACAAGTTC	TAATACGACTCACTATAGGTGCTCAGGTAGTGGTTGTCG
